# Supplementary material for: The Correlation of Carpal Tunnel Pressure with Clinical Outcomes following Ultrasonographically-Guided Percutaneous Carpal Tunnel Release
Source: J Pers Med. 2022 Jun 27;12(7):1045. doi: 10.3390/jpm12071045 (PMC9325166; doi:10.3390/jpm12071045)
Supplement: Supplementary file 1 [file jpm-12-01045-s001.zip]

Archive with 1 entries (1 files):
- jpm-1768953-supplementary.pdf
